# Supplementary material for: Phlorizin Alleviates Depression-like Behaviors via Gut Microbiota Reprogramming-Induced Methionine to Inhibit Neuroinflammation in Mice Hippocampus
Source: Pharmaceuticals (Basel). 2025 Sep 17;18(9):1395. doi: 10.3390/ph18091395 (PMC12472783; doi:10.3390/ph18091395)
Supplement: Supplementary file 1 [file pharmaceuticals-18-01395-s001.zip]

Archive with 4 entries (3 files):
- Supplementary File(s)/
- Supplementary File(s)/Figure S1.tif
- Supplementary File(s)/Figure S2.tif
- Supplementary File(s)/Table S1.xlsx
