# Supplementary material for: Phlorizin Alleviates Depression-like Behaviors via Gut Microbiota Reprogramming-Induced Methionine to Inhibit Neuroinflammation in Mice Hippocampus
Source: Pharmaceuticals (Basel). 2025 Sep 17;18(9):1395. doi: 10.3390/ph18091395 (PMC12472783; doi:10.3390/ph18091395)
Supplement: Supplementary file 1 [file pharmaceuticals-18-01395-s001.zip › Supplementary File(s)/Table S1.xlsx]

## Sheet: Sheet1
Table S1. List of 38 differential serum metabolites identified between experimental groups.
sample	C1	C2	C3	C4	C5	M1	M2	M3	M4	M5	PHZ-20-1	PHZ-20-2	PHZ-20-3	PHZ-20-4	PHZ-20-5	PHZ-50-1	PHZ-50-2	PHZ-50-3	PHZ-50-4	PHZ-50-5
[8]-Gingerol	0.073803110	0.054450062	0.068417265	0.082040986	0.075704886	0.003840690	0.004454805	0.002147067	0.004373557	0.002983433	0.012629968	0.015880928	0.008840451	0.008076524	0.012434836	0.009403932	0.015041715	0.013240231	0.011979898	0.022842004
3-(2-Hydroxyphenyl)-propionic acid	0.11456490	0.16625811	0.08109142	0.07806260	0.11728525	0.05107061	0.03214832	0.03975186	0.04760729	0.03292233	0.07242786	0.07333890	0.06661584	0.10583904	0.09285911	0.04109498	0.05198979	0.06591450	0.07340771	0.08988936
3-Phenylpropionic acid	0.0203553565	0.0486894839	0.0277427128	0.0313818850	0.0223519743	0.0008577025	0.0005124436	0.0000210239	0.0013411297	0.0002464579	0.0255496486	0.0160909772	0.0095711582	0.0020454569	0.0122502150	0.0269326900	0.0326596855	0.0224822192	0.0314485949	0.0297956496
5'-Methylthioadenosine	0.009795553	0.009781310	0.011846826	0.010972014	0.013031922	0.004826968	0.004801042	0.006577207	0.004767572	0.003764659	0.007944674	0.013259331	0.011023632	0.007005375	0.012855814	0.010232566	0.007973572	0.007749948	0.007971689	0.007742094
5-Oxoavermectin 1b aglycone	0.006024892	0.028472405	0.005523695	0.004483058	0.002150122	0.074839810	0.070200850	0.075615536	0.089105918	0.064901057	0.014725739	0.015046660	0.019557415	0.019805971	0.018322953	0.015081010	0.014478839	0.012742589	0.014641685	0.019156498
9(S)-HPODE	0.14471800	0.09779420	0.11989907	0.09797180	0.08589426	0.04598459	0.03532544	0.06062547	0.06813714	0.04206541	0.09187919	0.08582372	0.06441298	0.05410273	0.10620351	0.06984605	0.07918663	0.11933208	0.06443679	0.08361648
all-trans-Heptaprenyl diphosphate	0.0004176427	0.0018640292	0.0020636912	0.0043841264	0.0006890823	0.0351622765	0.0213848646	0.0167241990	0.0259539743	0.0181829238	0.0064196170	0.0072831497	0.0087643610	0.0048261722	0.0089629112	0.0044374432	0.0050803977	0.0083614606	0.0052289197	0.0118586097
Aspidospermatine	0.004942769	0.013504329	0.005594181	0.015260225	0.014204881	0.048851735	0.033304459	0.034774241	0.073955878	0.032814992	0.006621652	0.029175099	0.030766813	0.032381544	0.011357909	0.039077483	0.013014332	0.007327465	0.027277140	0.008602366
Carnitine	0.12058150	0.13350364	0.12238615	0.13644078	0.10026878	0.07698832	0.06376227	0.01341372	0.06209146	0.01049884	0.10586865	0.10068026	0.07887402	0.08384870	0.09366105	0.10004407	0.09149636	0.07651074	0.06742315	0.10316209
Cascarillin	0.005395353	0.004501979	0.011293670	0.006997930	0.010810741	0.118900322	0.142074283	0.143547559	0.231867760	0.146312851	0.036211197	0.037233491	0.029816036	0.029601844	0.034796503	0.026632357	0.023755275	0.027743050	0.032846810	0.036159992
Chlorphenesin	3.3517152	3.3762476	3.0538709	3.6031501	3.5418666	0.6835873	1.3827990	2.2466930	1.3624469	0.8084825	2.0324472	1.6189761	2.4323522	1.9380241	2.4456129	2.0604958	1.8041486	2.0283851	2.4881859	2.3566048
Citalopram propionic acid	0.09235211	0.07390318	0.08080165	0.11941022	0.10024390	0.00893785	0.02111932	0.03678103	0.02508787	0.01465274	0.04363497	0.03404847	0.05509794	0.02915985	0.05641557	0.06137149	0.05207032	0.03529351	0.05455735	0.04281112
Cortisone	0.008070416	0.009217342	0.008934456	0.011535740	0.007937029	0.149099000	0.141555643	0.109504239	0.383117510	0.093248117	0.074624878	0.050424123	0.031036508	0.014738178	0.047528078	0.058525385	0.060051223	0.005086753	0.033118514	0.020702532
Cortisone 21-Acetate	0.052500284	0.010468850	0.019547370	0.008695402	0.011588642	0.171714555	0.188291183	0.247023349	0.020133427	0.168117326	0.018242991	0.064037798	0.042196154	0.067437980	0.044815172	0.036751719	0.047835895	0.036568974	0.097054008	0.068383019
Cyromazine	0.019097632	0.047865039	0.011197553	0.094637377	0.025792513	0.931189086	0.601078091	0.260435589	0.388924798	0.283540473	0.045698749	0.005937589	0.027882131	0.184394830	0.029148409	0.017360339	0.023657899	0.027591302	0.026445097	0.037922390
Dexamethasone	0.011695533	0.008018634	0.010614682	0.009667409	0.006296824	0.030614984	0.027003920	0.027588274	0.037656841	0.023878003	0.006969486	0.007584398	0.010432558	0.026945130	0.010568664	0.006717029	0.008427573	0.009029161	0.008847138	0.013413482
Dhurrin	0.032648258	0.017613105	0.020581550	0.027094836	0.024114496	0.004840008	0.007081158	0.013371660	0.007519738	0.005642709	0.014675659	0.010590590	0.017590927	0.010942091	0.018162939	0.016540130	0.019230207	0.012523307	0.021343156	0.024766684
Diisobutyl adipate	0.27142701	0.25443321	0.49222687	0.33464568	0.28803230	0.08599571	0.10469584	0.17953581	0.20512534	0.08947916	0.25582185	0.28726980	0.41217464	0.18581796	0.26705048	0.37696157	0.34570642	0.30513482	0.32273111	0.40711680
D-Tagatose	0.11006210	0.12520952	0.10887394	0.12744222	0.11315144	0.03897041	0.04671283	0.09109835	0.05236050	0.02749198	0.08511006	0.06537040	0.09128839	0.07700040	0.08903697	0.08907118	0.07936261	0.07040890	0.09634503	0.08864717
Eplerenone	0.057703359	0.070622036	0.058124529	0.094533098	0.058656387	0.022408602	0.025489732	0.041076698	0.006751508	0.030560583	0.048755075	0.071624991	0.053520292	0.034464662	0.123120527	0.054527611	0.060339501	0.033061740	0.071974861	0.049530333
Glabridin	0.035454441	0.036780649	0.072141656	0.027339661	0.034040829	0.003753265	0.024880186	0.016177335	0.005076014	0.006446580	0.027239932	0.053555047	0.032901033	0.044871917	0.055556976	0.054270431	0.039904265	0.024768979	0.029491724	0.051685260
Glucoheptonic acid	0.08493565	0.10007752	0.09060540	0.08561252	0.07513048	0.03080561	0.04583696	0.06659394	0.03863251	0.02801927	0.06992175	0.06082380	0.07366683	0.07572595	0.07833473	0.06874519	0.05759935	0.06000101	0.07275264	0.07838738
Hippuric acid	1.124082548	2.703967356	1.484374605	1.707264630	1.192453862	0.012148889	0.012944774	0.018533079	0.007629242	0.011501596	0.380537734	0.452760038	0.478710001	0.016888246	0.708356940	0.703729747	0.954197563	0.342170690	0.977154690	1.150263376
L-Methionine	0.7902977	0.5953027	0.8977935	0.7675929	0.7851954	0.3817038	0.3919801	0.3940282	0.3668092	0.2649419	0.4214584	0.7718550	0.4734153	0.4743782	0.6984748	0.8279925	0.9160126	0.5890944	0.7681989	1.0555760
L-Palmitoylcarnitine	0.006076433	0.007354469	0.006952428	0.005417883	0.003987631	0.037289480	0.028145231	0.045761187	0.064367060	0.033370501	0.020490421	0.014877300	0.021390033	0.028536002	0.016296625	0.013769430	0.008125911	0.012633657	0.011051517	0.010577995
O-Decanoyl-L-carnitine	0.03482459	0.03837451	0.04093701	0.03352634	0.01349717	0.08136119	0.07924608	0.10444161	0.12492761	0.08171987	0.05918879	0.05506393	0.06483937	0.06156880	0.05779156	0.05188536	0.03491818	0.04818026	0.03614568	0.04363543
Penicillin G	0.038599868	0.039799053	0.033930973	0.029543346	0.026344313	0.008951508	0.028265292	0.016214345	0.007785213	0.006372519	0.013398620	0.033126042	0.034729700	0.021727434	0.043538219	0.027939171	0.035723949	0.026133319	0.037044326	0.026710937
Prostaglandin D2	0.07590328	0.05919036	0.04829732	0.04064358	0.05865770	0.03523385	0.02993248	0.03944858	0.02967047	0.02745487	0.09529403	0.06774289	0.04232674	0.04245746	0.05824174	0.05085464	0.04334080	0.06381023	0.04003361	0.06959557
Prostaglandin J2	0.36066870	0.26504025	0.28815207	0.27314139	0.23680877	0.01869652	0.07160416	0.12456512	0.09908748	0.09503586	0.22467448	0.20423289	0.16852322	0.13821347	0.23857998	0.18681195	0.25634979	0.35781653	0.19384117	0.22377952
Quinoline	0.13011160	0.12972684	0.10202485	0.10769078	0.08307185	0.05375422	0.03137707	0.03780038	0.02853683	0.02536414	0.08868254	0.12100546	0.12269908	0.02679145	0.13099964	0.06140729	0.11010438	0.04185153	0.13963815	0.15049736
Rhizocticin B	0.0010963495	0.0066897419	0.0050243213	0.0052752875	0.0006871174	0.0103253587	0.0114163513	0.0118149203	0.0093147312	0.0097886308	0.0068640974	0.0053094606	0.0048281220	0.0045269339	0.0039357813	0.0064659686	0.0065033089	0.0047733267	0.0030416551	0.0065666108
S-Methyl-5-thio-D-ribose 1-phosphate	0.16610242	0.14429208	0.14118711	0.18885838	0.16466973	0.00538546	0.03855374	0.07958924	0.04704584	0.01784973	0.08868173	0.06040077	0.10674139	0.08480317	0.09587832	0.08253804	0.08180086	0.08672098	0.11202797	0.10576544
Solanine	0.001057345	0.001154380	0.003817013	0.003343519	0.002508808	0.008423548	0.005884702	0.006449526	0.006461509	0.004250317	0.002364803	0.003011212	0.002995548	0.001855589	0.001719939	0.001781612	0.001481462	0.002432957	0.002409174	0.003879363
Tetrahydrocorticosterone	0.001576059	0.001700647	0.001085836	0.017276739	0.001661972	0.020604017	0.017642561	0.023023498	0.023641266	0.020744570	0.004749627	0.004909622	0.006697370	0.003921562	0.010110797	0.004782010	0.004903341	0.004445256	0.006123359	0.004361571
Tetrahydrocortisone	0.007694118	0.010807932	0.017664792	0.016077261	0.008624741	1.271183992	1.629186338	1.169600200	2.835206657	1.199111995	0.504782461	0.304699176	0.231487930	0.527055160	0.347172006	0.229453340	0.264671244	0.257036658	0.197539887	0.322182307
Thiabendazole	0.0383570400	0.1066088266	0.0494447321	0.0593090693	0.0490299602	0.0008247411	0.0039825852	0.0004541765	0.0001081774	0.0005616832	0.0110307922	0.0141698127	0.0154493868	0.0003385148	0.0216776994	0.0240373303	0.0289281683	0.0105791486	0.0333520854	0.0426197506
Trigonelline	0.003941391	0.003291091	0.002563498	0.004253192	0.003333850	0.011850767	0.014240515	0.011769346	0.015357401	0.009205163	0.002298496	0.001713955	0.002275157	0.009418620	0.002006320	0.002091779	0.002289086	0.002548554	0.001964002	0.002187244
Tyramine glucuronide	0.010534479	0.009439655	0.007400690	0.012721238	0.015141525	0.002137581	0.003515948	0.002366766	0.002276925	0.001273145	0.008973094	0.016612354	0.010146780	0.003613146	0.011181212	0.004933189	0.003358844	0.003973940	0.007876866	0.011577911
